# Supplementary material for: Mikania micrantha genome provides insights into the molecular mechanism of rapid growth
Source: Nat Commun. 2020 Jan 17;11:340. doi: 10.1038/s41467-019-13926-4 (PMC6969026; doi:10.1038/s41467-019-13926-4)
Supplement: Supplementary file 4 — Source Data [file 41467_2019_13926_MOESM4_ESM.xlsx]

## Sheet: Fig 3b-d
Figure 3b
	Day1	Day2	Day3	Night1	Night2	Night3
MmCA1	17.2607	18.9161	16.2894	10.9671	12.2701	8.85538
MmCA2	241.625	252.45	220.37	96.9736	125.163	213.299
MmCA3	2321.65	2377.89	2443.28	938.028	1236.29	1756.41
MmPEPC1	102.302	86.4745	74.8121	56.5549	53.3308	43.7716
MmME1	356.576	378.814	289.905	29.9909	27.4787	11.0129
MmME2	107.632	117.585	102.394	6.31664	5.72132	3.38924
Figure 3c
	Day1	Day2	Day3	Night1	Night2	Night3
PEPC	2.65476	2.62849	2.61699	2.85388	3.03753	2.7993
ME	36.493	42.9183	35.7655	26.0985	24.8442	26.2703
Malic acid	3.69715	4.09021	4.06033	36.9489	37.0703	37.7396
Figure.3d

## Sheet: Fig 4a,b,e
Figure 4a
		CO2 uptake by photosynthesis (µmol m-2 s-1)
			Parameter 1	Parameter 2	Parameter 3
		M. micrantha	1.51862	1.56281	1.50279
		P. scandens	-0.307894	-0.818287	0.00291411
		P. lobata	-0.609393	-1.39227	-0.420031
		S. longa	-0.186211	0.969853	0.877359
		M. hederacea	0.0135706	0.29117	-0.667495
		I. cairica	-0.737471	-0.744971	-0.495359
Figure 4b
	Chlorophyll content (mg cm-2)
			Parameter 1	Parameter 2	Parameter 3
	Control	M. micrantha	3.01931	2.49839	2.62828
		P. scandens	3.14048	2.18178	3.20563
	Defoliation	M. micrantha	4.59464	5.18156	5.28509
		P. scandens	3.10152	2.86294	2.82166
Figure 4e
gene	Control1	Control2	Defoliation1	Defoliation2	Defoliation3
MmYUC10	1.74707	2.56245	13.8921	11.4824	9.13011
MmLOG1	6.30702	4.9038	23.6024	16.4822	20.3293
MmIPT1	0.116472	0.117814	2.00992	4.81423	7.43711
MmKS	8.55058	9.72676	17.7387	21.9237	19.4938
MmCAO	10.7308	6.76946	20.5364	22.8493	23.9601
MmHEME1	9.23943	8.52814	20.3407	21.8378	21.5842
MmIAA13	70.8173	48.7062	381.323	565.52	649.048
MmIAA18	153.604	245.56	2651.5	1177.48	2371.56
MmIAA19	22.9408	9.13241	12.5367	208.541	170.959
MmIAA29	12.9666	4.05885	27.1628	147.527	113.31
MmGH3.1	45.8817	29.4267	148.35	92.8874	84.4856
MmSAUR38	0.997427	0	117.009	96.53	137.165
MmSAUR46	1.99485	0	8.35777	40.0691	31.8064
MmSAUR59	30.9202	22.3237	135.814	91.9767	97.4069
MmSAUR50	17.9537	17.2501	42.8336	265.913	403.543
MmSAUR14	9.97427	5.07356	16.7155	91.0661	132.195
MmLAX1	441.86	475.9	1102.18	703.03	1098.31
MmJAZ1	98.7453	140.03	495.198	415.261	329.991
MmJAZ4	191.506	262.811	3959.49	3663.59	2872.51
MmJAZ9	42.8894	14.206	526.54	101.083	195.808
MmJAZ10	3274.55	3365.8	14158.1	6803.54	9226.82
MmPP2CA	34.91	30.4414	64.7727	202.167	72.5582
MmEBF2	796.944	841.197	2389.28	2594.47	1229.51

## Sheet: Fig 5b,d,e
Figure 5b
		Different parts		Content(mg/kg,FW)
		Flower	74.6513	76.5808	94.8522
		Leaf	222.36	219.94	231.056
		Stem	63.3338	54.9426	41.4638
		Root	3.88895	10.3467	3.39008
Figure 5d
	Compounds name		Tissues		Content (mg/Kg,FW)
	1.Anhydrosandenolide		Leaf	19.9605	19.93	24.1595
			Flower	24.5195	22.5005	21.79
			Stem	ND	0.0525	0.1955
			Root	ND	ND	0.042
	2.Deoxymikanolide		Leaf	15.436	13.6475	18.713
			Flower	10.115	10.6125	9.9835
			Stem	0.152	0.444	0.704
			Root	0.0235	0.0695	0.1255
	3.Dihydromikanolide		Leaf	97.762	97.8595	104.283
			Flower	62.1875	60.1125	52.9485
			Stem	0.446	1.6615	2.697
			Root	0.212	11.721	1.432
	4.Scandenolide		Leaf	57.998	71.576	91.5965
			Flower	64.8925	71.0525	65.275
			Stem	ND	0.0815	0.643
			Root	0.1065	0.0785	ND
	5.3-epi-Dihydroscandenolide		Leaf	15.959	13.2485	19.897
			Flower	10.799	9.4005	10.7635
			Stem	0.1665	0.41	1.175
			Root	0.076	ND	0.1465
		"ND" indicate no detected
Figure 5e
	Compounds name		Treatment			Content (mg/kg,dry soils)
	1.Anhydrosandenolide		Add leaves		0.0397041	0.05675	0.0332852	0.0859531
			Add flowers		0.01585	0.0469	0.032381	0.0587892
			leaching		0.0129153	ND	ND	ND
			only covered		ND	ND	ND	ND
			CK		ND	ND	ND	ND
	2.Deoxymikanolide		Add leaves		0.0477222	0.0385921	0.0624633	0.0274007
			Add flowers		ND	0.0292	0.0211659	ND
			leaching		ND	ND	ND	ND
			only covered		ND	ND	ND	ND
			CK		ND	ND	ND	ND
	3.Dihydromikanolide		Add leaves		0.234444	0.206209	0.328035	0.211552
			Add flowers		0.2102	0.299	0.151818	0.15704
			leaching		0.0299025	0.0859322	ND	0.0236937
			only covered		ND	ND	0.011032	0.0207394
			CK		0.0438889	0.0139528	0.0142419	0.0265284
	4.Scandenolide		Add leaves		0.332861	0.448798	0.23657	0.274059
			Add flowers		0.18205	0.0597596	0.0833333	0.147713
			leaching		ND	0.0856271	ND	ND
			only covered		ND	ND	ND	ND
			CK		0.0373366	0.0102376	ND	ND
	5.3-epi-Dihydroscandenolide		Add leaves		0.029	0.0284838	0.04739	0.0200361
			Add flowers		0.01315	0.0169	0.0103587	0.0147321
			leaching		ND	ND	ND	ND
			only covered		ND	ND	ND	ND
			CK		ND	ND	ND	ND
	"ND" indicate no detected

## Sheet: Fig 6a,b,c
Figure 6a
	Soil samples	TN（g kg-1 DW）	NH4-N(mg kg-1 DW)	NO3-N(mg kg-1 DW)
	M.micrantha-1	1.58	6.19028	4.11943
	M.micrantha-2	1.43	6.04039	4.73074
	M.micrantha-3	1.49	6.23841	4.51
	M.micrantha-4	1.49	5.98	4.30454
	M.micrantha-5	1.73	5.48433	5.27038
	M.micrantha-6	1.59	6.01	4.71
	P.chinense-1	1.84	4.55	2.93061
	P.chinense-2	1.88	3.36444	3.30845
	P.chinense-3	1.81	3.23978	2.78448
	P.chinense-4	1.65	5.85749	3.21
	P.chinense-5	1.79	5.34656	3.19
	P.chinense-6	2.02	4.92839	3.79107
	P.scandens-1	1.72	5.1	2.78
	P.scandens-2	1.79	5.57522	2.15339
	P.scandens-3	1.74	5.04	2.70123
	P.scandens-4	1.8	3.6347	2.73366
	P.scandens-5	1.61	5.61574	2.89339
	P.scandens-6	1.71	5.48938	3.41275
	Control-1	1.7	3.63	16.0455
	Control-2	2.1	3.47403	18.29
	Control-3	1.86	3.66279	21.29
	Control-4	1.76	3.92101	19.5478
	Control-5	1.87	3.62676	20.34
	Control-6	2.09	3.4632	16.3
Figure 6b
The relative abundance of nitrogen metabolism pathway in bare soil, P. chinense, P. scandens and M. micrantha
	Control1	Control2	Control3	Control4	Control5	PC1	PC2	PC3	PC4	PC5	PS1	PS2	PS3	PS4	PS5	MM1	MM2	MM3	MM4	MM5
Nitrogen metabolism	0.512382	0.512409	0.529434	0.509332	0.51682	0.51788	0.518969	0.518825	0.515301	0.522551	0.511665	0.510827	0.496134	0.517548	0.51083	0.541356	0.539511	0.536812	0.530006	0.544006
Figure 6c
The relative abundance of genes in bare soil, P. chinense, P. scandens and M. micrantha
	Control1	Control2	Control3	Control4	Control5	PC1	PC2	PC3	PC4	PC5	PS1	PS2	PS3	PS4	PS5	MM1	MM2	MM3	MM4	MM5
napA	0.00203398	0.00210018	0.0024276	0.00159732	0.00186399	0.00214259	0.00197756	0.00165188	0.00210338	0.00270589	0.00183088	0.00188209	0.00192181	0.00210857	0.00208061	0.00195295	0.00216642	0.00227267	0.00244349	0.00249805
nasA	0.0179543	0.0184935	0.0184553	0.0186481	0.0182882	0.0171596	0.0178993	0.0183819	0.0177246	0.0184836	0.01764	0.0181727	0.0192351	0.0186881	0.0185465	0.0187418	0.0191445	0.0192985	0.0178337	0.0195651
norB	0.00820733	0.00836916	0.00869053	0.00958607	0.00859173	0.00923957	0.00902113	0.00923182	0.00935918	0.00937362	0.00982652	0.00985034	0.00958838	0.00949211	0.0100834	0.00894149	0.00911174	0.00916478	0.00892745	0.00954522
ureC	0.00922073	0.00992271	0.00939663	0.00972473	0.00880569	0.00937341	0.00963589	0.00934835	0.00977614	0.00995764	0.00981432	0.00991871	0.0102347	0.0102545	0.0109868	0.0110165	0.0106079	0.0102077	0.00976797	0.0108567

## Sheet: Supplementary Figure 13
Suppl Figure 13
	Day1	Day2	Day3	Night1	Night2	Night3
13C isotope (‰)	-32.2125	-32.7439	-32.7829	-32.4943	-32.7163	-32.7275

## Sheet: Supplementary Figure 14
Suppl Figure 14a
		Day1	Day2	Day3	Night1	Night2	Night3
	Citric acid	72.8172	69.9183	78.1164	154.215	154.105	155.149
Suppl Figure 14b
		Day1	Day2	Day3	Day4	Day5	Day6	Day7	Day8	Day9	Day10	Night1	Night2	Night3	Night4	Night5	Night6	Night7	Night8	Night9	Night10
	Gs	0.0722951	0.0722951	0.0723291	0.0723246	0.0719219	0.0719219	0.072018	0.0721876	0.072286	0.070571	0.0444339	0.0444339	0.0455369	0.0455369	0.0450232	0.0445136	0.0445136	0.0454347	0.0448746	0.0443629
Suppl Figure 14c

## Sheet: Supplementary Figure 15
Suppl Figure 15
Respiration rate		Parameter 1	Parameter 2	Parameter 3	Parameter 4	Parameter 5
	M. micrantha	-4.24744	-4.24158	-1.25219
	P. scandens	-1.20591	-4.50369	-1.0146
	P. lobata	-2.549	-2.11517	-4.73001
	S. longa	-0.773806	-2.63895	-2.65065
	M. hederacea	-2.14049	-1.40873	-2.38523
	I. cairica	-1.85657	-1.75962	-1.68644
Gross photosynthetic rate		Parameter 1	Parameter 2	Parameter 3	Parameter 4	Parameter 5
	M. micrantha	5.76606	5.80439	2.75498
	P. scandens	0.898014	3.6854	1.01751
	P. lobata	1.9396	0.7229	4.30998
	S. longa	0.587595	3.6088	3.52801
	M. hederacea	2.15406	1.6999	1.71774
	I. cairica	1.1191	1.01464	1.19108

## Sheet: Supplementary Figure 16
Suppl Figure 16
		Number of surviving plants				survival rates (%)
		0 day	20 day	30 day		20 day	30 day
	M. micrantha	10	10	10		1	1
	P. scandens	10	7	1		0.7	0.1

## Sheet: Supplementary Figure 17
Suppl Figure 17a
	Control					Defoliation
Suppl Figure 17b
		Anthocyanin synthesis (µmol mm-2)
			Parameter 1	Parameter 2	Parameter 3
		Control	23.422	23.8765	24.3565
		Defoliation	1.79241	0.864386	1.52873
Suppl Figure 17d
	gene	Control1	Control2	Defoliation1	Defoliation2	Defoliation3
	Mm4CL1	23730.8	19166.9	10349	7518.41	12184.8
	MmC4H1	22414.2	19104	11344.6	3642.64	8353.14
	MmC4H2	8485.11	6877.72	3441.31	1765.77	3523.55
	MmPAL1.1	23879.4	19440.9	6849.2	7683.24	4871.34
	MmPAL1.2	53224.7	51083.7	14023.3	19731.3	12213.6
	MmPAL1.3	95534.6	100535	37047.9	29396.1	35712.6
	MmPAL1.4	234.395	193.81	2.08944	16.3919	9.93948
	MmF3H	9848.6	9750.37	5049.14	2581.72	2456.05
	MmPAL2	23334.8	20744.8	5859.84	4580.62	6678.34
	MmANS	6240.9	5638.76	164.021	54.6396	69.5764
	MmCHS1	15204.8	16648.4	337.445	131.135	247.493
	MmUGT78D2	1843.25	2524.6	102.383	21.8559	63.6127
	MmDFR	4965.19	3701.67	85.6672	60.1036	51.6853

## Sheet: Supplementary Figure 18
Figure S18a
		control leaf
Figure S18b
		control stem
Figure S18c
		defoliated stem

[truncated: 14 more sheets: Supplementary Figure 19, Supplementary Figure 20, Supplementary Figure 22, Supplementary Figure 26, Supplementary Figure 27, Supplementary Figure 28, Supplementary Figure 30, Supplementary Figure 31, Supplementary Figure 32, Supplementary Figure 33, Supplementary Figure 34, Supplementary Figure 35, Supplementary Table 10, Supplementary Table 11]
